# Supplementary material for: Iron Absorption in Iron-Deficient Women, Who Received 65 mg Fe with an Indonesian Breakfast, Is Much Better from NaFe(III)EDTA than from Fe(II)SO4, with an Acceptable Increase of Plasma NTBI. A Randomized Clinical Trial
Source: Pharmaceuticals (Basel). 2018 Sep 10;11(3):85. doi: 10.3390/ph11030085 (PMC6161297; doi:10.3390/ph11030085)
Supplement: Supplementary file 1 [file pharmaceuticals-11-00085-s001.zip]

Archive with 3 entries (2 files):
- suppl/
- suppl/Annex 1; serum iron values.htm
- suppl/Annex 2; NTBI values.htm
